# Supplementary material for: Analysis of alterations in the composition of the intestinal microbiota in frail older individuals
Source: PLoS One. 2025 May 8;20(5):e0320918. doi: 10.1371/journal.pone.0320918 (PMC12061151; doi:10.1371/journal.pone.0320918)
Supplement: S1 Data — (XLS) [file pone.0320918.s004.xls]

## Sheet: （2024-8-15）CSV
Age(years)	smoking	Drinking	Recently hospitalized	Exercise level	Weight loss	the power of gripping	Decreased physical activity	Frequently exhausted	The Clinical Frailty Scale	Frailty	height(cm)	weight(Kg)	Systolic blood pressure(mm/Hg)	Diastolic blood pressure(mm/Hg)	Pulse (times/min)	waistline (cm)	Hip circumference (cm)	Hemoglobin（g/L)	Total protein（g/L)	Albumin（g/L)	Globulin（g/L)	Total bilirubin（g/L)	Alanine aminotransferase(U/L)	Aspartate aminotransaminase(U/L)	Creatinine(mmol/L)	Uric acid(mmol/L)	Calcium(mmol/L)	Magnesium(mmol/L)	Phosphorus(mmol/L)	Total cholesterol(mmol/L)	Triglyceride(mmol/L)	High-density lipoprotein(mmol/L)	Low-density lipoprotein(mmol/L)	Fasting blood glucose(mmol/L)
81	0	0	0	0	0	1	1	1	3	1	152	45	156	98	62	64	86	123	73	45	28	20	13	15	67	320	2.64	0.97	0.91	6.89	2.09	1.82	3.43	4.8
83	0	0	1	0	1	1	1	1	3	1	150	43	146	99	64	65	87	134	72	47	28	21	14	16	69	334	2.98	0.87	0.92	6.89	2.31	1.92	3.44	4.9
83	1	0	0	0	1	1	1	0	3	1	157	60	137	76	76	84	93	194	83	47	36	16.7	19	20	90	503	2.6	0.89	1.31	5.6	3.85	1.03	2.79	5.7
82	1	1	0	1	1	0	0	0	3	1	166	60	143	75	57	72	87	128	65	41	24	23.5	13	18	67	223	2.39	0.89	1.18	5.45	1.06	1.64	3.2	4.6
83	1	1	0	0	1	0	0	1	3	1	169	63	163	86	75	84	83	127	78	45	33	11.8	6	15	98	443	2.41	0.95	1.19	4.22	1	1.67	2.01	5.8
81	0	0	0	0	0	1	1	1	3	1	151	43	154	74	96	76	87	124	73	43	30	18.5	13	17	67	278	2.32	0.91	1.18	3.8	1.14	1.51	1.73	5.4
80	0	0	0	0	1	1	1	1	3	1	153	45	106	62	64	81	89	132	70	41	29	22.7	12	17	57	286	2.35	0.91	1.07	6.61	0.89	2.47	3.32	5
80	0	1	0	0	1	1	1	1	3	1	167	60	152	76	62	86	89	125	71	43	28	19.9	21	25	59	240	2.39	0.89	1.18	3.59	1	1.52	1.42	5.1
80	0	0	0	0	1	1	1	1	3	1	151	45	125	68	77	66	93	154	62	37	25	20.4	13	26	63	297	2.27	0.88	1.3	7.11	1.25	1.92	4.08	8.5
80	0	1	0	0	1	1	1	1	3	1	149	44	157	87	76	73	89	122	69	41	28	18.7	27	23	71	308	2.23	0.87	1.08	8.41	2.04	2.49	4.4	4.1
79	0	0	1	0	1	1	1	1	3	1	148	50	131	77	65	79	89	128	73	41	32	17.3	11	19	54	317	2.39	0.89	1.18	4.25	1.35	1.27	2.42	5.7
79	0	0	1	0	1	1	1	1	3	1	163	63	191	83	56	99	96	145	71	44	27	21.2	19	22	87	356	2.39	0.89	1.18	5.07	1.45	1.47	2.93	5.1
77	1	0	1	0	1	0	0	0	3	1	145	51	158	74	77	83	88	140	63	39	24	13	14	18	74	282	2.39	0.89	1.18	5.18	1.29	1.5	3.03	5.4
75	0	0	1	0	1	0	0	0	3	1	143	50	175	74	57	83	93	133	74	44	30	14.2	11	20	74	310	2.26	0.93	1.21	5.46	1.72	1.47	2.67	6.5
74	1	1	1	0	0	0	1	0	3	1	168	61	165	76	62	99	103	137	74	44	30	15.1	25	23	79	418	2.31	0.84	1.05	5.7	1.59	1.22	3.42	5.3
78	1	0	1	0	0	0	1	0	3	1	152	62	140	66	52	84	95	126	62	41	21	18	94	43	76	357	2.24	0.87	1.21	5.42	3.55	1.36	2.32	5.6
77	0	1	0	0	0	0	0	0	3	1	150	61	133	82	77	89	92	138	68	39	29	12.1	24	31	65	296	2.39	0.89	1.18	3.81	2.18	1.04	1.8	5.3
77	1	0	0	0	0	0	0	0	3	1	150	50	136	81	68	84	89	125	71	42	29	16.2	7	17	85	293	2.32	0.85	1.13	5.83	1.17	1.53	3.53	4.7
76	1	1	1	0	0	0	0	0	3	1	141	45	117	62	78	77	82	130	77	44	33	18	29	26	68	313	2.47	0.86	1.27	3.85	1.86	1.35	1.65	6.6
79	1	0	1	0	0	0	1	0	3	1	141	55	133	64	61	87	94	118	72	40	32	11.4	8	14	79	352	2.39	0.89	1.18	4.17	0.74	1.37	2.37	4.4
79	0	1	0	0	0	0	0	0	3	1	150	53	126	72	87	85	94	139	78	44	34	15.5	19	20	66	321	2.39	0.89	1.18	6.24	1.43	1.64	3.89	5.2
79	0	1	1	0	0	1	0	0	3	1	147	54	154	62	73	89	90	134	70	42	28	16.5	16	18	55	342	2.39	0.89	1.18	6.52	1.75	1.8	3.64	10.7
79	1	1	0	0	0	0	1	0	3	1	148	53	163	63	75	83	92	136	71	41	30	17.1	17	23	90	482	2.39	0.89	1.18	4.69	1.61	1.58	2.25	5.8
79	0	1	1	0	0	0	1	0	3	1	157	60	129	72	74	84	93	141	72	41	31	15.8	14	17	63	303	2.43	0.8	1.25	4.77	0.86	1.42	2.61	5.3
79	0	0	0	0	0	0	0	0	3	1	143	42	131	68	64	77	85	130	76	42	34	19.8	10	19	55	287	2.32	0.94	1.03	5.68	0.96	1.53	3.52	5
78	0	0	0	0	1	0	0	0	3	1	150	52	165	70	84	84	93	150	72	44	28	21.2	11	17	64	289	2.39	0.89	1.18	5.86	2.28	1.34	3.19	5.2
78	0	0	0	0	0	0	0	0	1	1	157	54	138	88	84	84	95	141	72	44	28	19.1	15	17	86	309	2.39	0.89	1.18	3.71	0.54	2.19	1.18	6.3
78	0	0	0	0	0	1	0	0	1	1	151	75	139	83	74	93	103	139	77	45	32	13.7	18	18	62	394	2.35	0.89	1.06	5.82	4.26	1.08	2.23	6.5
78	0	0	0	0	0	0	0	0	3	1	147	54	152	72	86	84	91	128	81	48	33	21.6	22	31	282	338	2.39	0.89	1.18	3.15	2.14	1.17	1.28	9.2
77	0	0	0	3	0	1	0	0	3	1	157	60	137	76	76	84	93	130	72	45	27	13.2	12	14	74	415	2.39	0.89	1.18	5.33	1.51	1.47	2.87	6.4
80	0	0	0	1	0	0	0	0	0	0	151	59	188	81	68	92	95	136	69	43	26	28.5	19	21	69	322	2.43	0.78	1	3.51	0.77	1.47	1.49	5.6
80	1	1	0	1	0	0	0	0	0	0	167	62	148	71	60	69	90	133	68	42	26	16.8	11	15	67	309	2.26	0.94	0.97	4.82	1.48	1.81	1.93	5.9
80	1	1	0	1	0	0	0	0	0	0	168	64	154	69	58	78	92	132	69	43	26	15.6	16	24	72	387	2.18	0.89	1.18	5.73	1.54	1.24	3.58	5.5
80	0	0	0	1	0	0	0	0	0	0	143	41	146	65	103	70	88	119	74	45	29	17.5	10	19	83	305	2.39	0.89	1.18	3.85	0.65	1.79	1.52	5.2
80	0	0	0	1	0	0	0	0	0	0	148	55	174	66	62	90	91	141	72	43	29	31.7	13	22	145	421	2.47	1.08	1.2	3.93	2.49	1.23	1.57	6.6
80	1	0	0	2	0	0	0	0	0	0	171	65	137	76	76	84	93	131	78	46	32	20.8	7	21	74	326	2.47	0.9	1.15	5.24	2.01	1.53	2.4	5.3
79	0	0	0	0	0	0	0	0	0	0	140	43	136	74	76	78	89	124	75	45	30	19.4	12	24	73	265	2.27	0.91	0.94	4.53	0.69	1.85	2.22	4.8
78	0	0	0	0	0	1	0	0	0	0	151	48	154	73	95	69	88	128	69	42	27	14.2	16	26	83	358	2.25	0.89	0.82	5.92	0.92	1.88	3.2	6.1
78	0	0	0	0	0	0	1	0	0	0	152	49	159	91	81	81	94	143	73	45	28	18.3	16	20	65	240	2.28	0.88	1.26	3.96	0.96	1.34	2.31	5.6
78	0	0	0	0	0	0	0	0	0	0	167	71	137	75	84	75	93	126	73	44	29	22.2	11	22	81	388	2.39	0.89	1.18	6.97	1.02	2.29	3.64	5.5
78	0	0	0	0	0	0	0	0	0	0	150	62	162	69	82	86	97	140	76	46	30	15.2	22	29	72	425	2.5	0.86	1.28	8.33	1.61	1.69	5.44	6.1
78	0	0	0	0	0	1	1	0	0	0	172	70	125	73	91	83	93	125	66	41	25	13.4	12	20	65	265	2.39	0.89	1.18	7.19	0.62	2.24	4.36	5
78	0	0	0	0	0	1	0	0	0	0	156	58	112	63	74	87	93	135	67	42	25	22.1	11	15	55	216	2.36	0.91	1.44	5.86	1.72	1.09	3.47	4.7
78	1	1	0	0	0	0	0	0	0	0	144	55	165	86	66	99	91	112	78	39	39	12.8	9	16	67	374	2.39	0.89	1.18	4.78	1.23	0.98	2.78	4.9
78	0	0	0	0	0	0	0	0	0	0	147	61	185	85	71	97	96	128	70	43	27	18.1	10	16	52	254	2.39	0.89	1.18	4.07	0.76	2.04	1.5	5.7
78	0	0	0	0	0	0	0	0	0	0	160	57	121	64	75	81	95	121	65	42	23	21.8	24	26	66	269	2.39	0.89	1.18	5.3	1.3	1.44	3.04	5.2
77	0	0	0	1	0	0	0	0	0	0	150	62	125	70	71	92	98	122	69	46	23	17.5	14	17	54	237	2.44	0.86	0.9	4.66	0.86	1.63	2.38	5.6
77	0	0	0	2	0	0	0	0	0	0	167	56	130	64	71	81	97	147	70	44	26	21.8	13	14	54	308	2.48	0.74	1.25	3.65	1.35	1.53	1.44	12
77	0	0	0	3	0	0	0	0	0	0	155	59	155	73	66	81	94	94	75	41	34	15.8	120	91	128	660	2.4	0.87	1.35	4.23	1.32	1.43	1.81	5.8
77	0	0	0	3	0	0	0	0	0	0	170	70	120	74	76	82	87	140	74	45	29	18.9	19	21	282	338	2.39	0.89	1.18	5.24	1.59	1.48	2.85	5.9
